# Supplementary material for: A Novel Murine Model to Study the Early Biological Events of Corticosteroid-Associated Osteonecrosis of the Femoral Head
Source: Bioengineering (Basel). 2026 Jan 20;13(1):116. doi: 10.3390/bioengineering13010116 (PMC12837465; doi:10.3390/bioengineering13010116)
Supplement: Supplementary file 1 [file bioengineering-13-00116-s001.zip]

Archive with 1 entries (1 files):
- bioengineering-4074501-supplementary.pdf
